# Supplementary material for: A different perspective on cervical X-ray parameters in nTOS: could it play a role in pathophysiology?
Source: J Orthop Surg Res. 2026 Feb 2;21:173. doi: 10.1186/s13018-026-06694-7 (PMC12958525; doi:10.1186/s13018-026-06694-7)
Supplement: Supplementary file 1 — Supplementary Material 1 [file 13018_2026_6694_MOESM1_ESM.xlsx]

## Sheet: Sheet1
	age	gender	side	tos(present/absent)	NT	T1S	T1 transverse process angle	T1 transverse process length	preop TOSI	postop TOSI	TOSI difference
1	35	1	1	0	45	36	126	3.25
2	50	1	1	0	58	23	146	2.22
3	35	1	1	1	42	31	116	2.61	29.4	6.07	23.33
4	35	1	1	0	52	17	104	2.93
5	31	1	1	0	72	22	102	2.25
6	34	1	1	0	54	28	120	3.15
7	21	1	1	1	40	30	94	2.52	28.8	8.13	20.67
8	20	1	1	0	32	16	132	3.06
9	19	1	1	0	44	8	101	2.39
10	31	1	1	1	49	14	105	3.02	28.6	5.53	23.07
11	37	1	1	0	48	21	117	2.51
12	19	1	1	0	32	21	119	3.14
13	48	1	1	0	48	23	124	2.31
14	40	1	1	0	47	24	107	3.08
15	61	1	1	0	55	31	117	2.75
16	49	1	1	1	57	12	106	2.58	25.8	3.2	22.6
17	50	1	1	0	50	16	115	2.5
18	40	1	1	1	44	14	97	2.98
19	34	1	1	0	45	19	118	2.3
20	41	1	1	1	36	31	93	3.21	29.8	5.33	24.47
21	25	1	1	1	43	15	97	2.12
22	32	1	1	0	55	17	120	2.83
23	32	1	1	0	39	17	116	2.37
24	29	1	1	1	40	38	131	3.2
25	31	1	1	1	35	32	102	2.75
26	44	1	1	0	42	32	114	2.47
27	35	1	1	0	43	28	115	2.64
28	20	1	1	1	33	24	106	2.72
29	42	1	1	1	44	11	100	2.89	21.6	4.33	17.27
30	23	1	2	0	48	38	130	1.74
31	43	1	2	1	62	21	113	2.58	25.4	0.4	25
32	44	1	2	1	42	31	116	2.58	26.6	1.27	25.33
33	45	1	2	1	48	35	112	2.61	22.8	0	22.8
34	34	1	2	0	47	22	104	2.65
35	51	1	2	1	43	18	109	2.85	25.4	0.4	25
36	47	1	2	0	50	16	112	2.64
37	38	1	2	1	57	26	110	3.24	24	0.53	23.47
38	16	1	2	0	50	15	132	2.42
39	22	1	2	1	33	34	126	2.86
40	24	1	2	0	31	28	114	2.52
41	36	1	2	1	35	11	103	2.97
42	34	1	2	1	32	31	108	3.2	28.8	8.13	20.67
43	24	1	2	1	43	22	101	2.78
44	34	2	1	1	45	27	107	3.51	28.8	8.13	20.67
45	51	2	1	0	37	26	121	3.22
46	42	2	1	0	52	28	101	3.06
47	30	2	1	0	49	27	115	3.12
48	22	2	2	1	54	28	103	3.48	29.4	6.07	23.33
49	50	2	2	0	49	10	102	3.36
50	16	2	2	1	43	22	127	2.73	24	0.53	23.47
51	18	2	2	1	41	30	108	3.28	24	0.53	23.47
52	16	2	2	0	55	46	128	2.64
